# Supplementary material for: Characterization of proliferating cell nuclear antigen (PCNA) from pathogenic yeast Candida albicans and its functional analyses in S. Cerevisiae
Source: BMC Microbiol. 2015 Nov 4;15:257. doi: 10.1186/s12866-015-0582-6 (PMC4634812; doi:10.1186/s12866-015-0582-6)
Supplement: Additional file 1: — Table S1. Average O.D. 600of three sets of experiments (XLSX 11 kb) [file 12866_2015_582_MOESM1_ESM.xlsx]

## Sheet: Sheet1
Table S1: Average O.D. 600 of three sets of experiments
Time in hours	S. cerevisiae strain harboring following PCNA plasmids
	YCP-ScPCNA gene DE41,42AA	YCP-ADH1p-CaPCNA	YEP-ADH1p-CaPCNA	YEP-ADH1p-ScPCNA
1	0.079	0.104	0.09	0.104
2	0.096	0.127	0.107	0.119
3	0.12	0.15	0.125	0.2
4	0.14	0.177	0.147	0.323
5	0.159	0.277	0.202	0.455
6	0.185	0.298	0.253	0.657
7	0.266	0.408	0.363	0.958
8	0.331	0.524	0.477	1.33
9	0.437	0.688	0.542	1.821
10	0.584	0.864	0.729	2.308
11	0.779	1.085	1.05	2.702
12	0.913	1.423	1.341	3.205
13	1.305	1.811	2.016	4.362
14	2.009	2.462	3.005	5.01
15	2.789	2.893	4.808	5.5
16	4.568	4.202	5.164	5.242
17	5.094	4.462	5.446	5.124
18	4.919	4.718	5.076	5.1
