# Supplementary material for: Characterization of proliferating cell nuclear antigen (PCNA) from pathogenic yeast Candida albicans and its functional analyses in S. Cerevisiae
Source: BMC Microbiol. 2015 Nov 4;15:257. doi: 10.1186/s12866-015-0582-6 (PMC4634812; doi:10.1186/s12866-015-0582-6)
Supplement: Additional file 2: — Table S2. Quantification of band intensities of Semi-quantitative RT PCR for yeast expressing various PCNAs (XLSX 11 kb) [file 12866_2015_582_MOESM2_ESM.xlsx]

## Sheet: Sheet1
	Table S2. Quantification of band intesities of Semi-quatitive RT PCR for yeast expressing various PCNAs
		DNA polymerase eta
	Strain	Expt-1	Expt-2	Expt-3	Total	Average	Relative Band Intensity with respect to Polh
	YCP-ScPCNADE41,42AA	37448	36164.5	38096.6	111709	37236.4	1
	YEP-AdhIP-CaPCNA	36551.2	35651.2	37503	109705	36568.5	1
	YEP-AdhIP-ScPCNA	36522.2	35629.4	37522.5	109674	36558.1	1
	YEP-AdhIP-ScPCNA	39888.5	39172.9	40709	119770	39923.5	1
		PCNA
	Strain	Expt-1	Expt-2	Expt-3	Total	Average	Relative Band Intensity with respect to Polh
	YCP-ScPCNADE41,42AA	26787.7	26988.7	26861.8	80638.2	26879.4	0.72
	YEP-AdhIP-CaPCNA	33513.8	32996.4	33221.8	99732	33244	0.9
	YEP-AdhIP-ScPCNA	32225	32188.3	32056.3	96469.6	32156.5	0.88
	YEP-AdhIP-ScPCNA	26722.4	26410.1	26703.2	79835.7	26611.9	0.7
